# Supplementary material for: Transcriptomic Insights into Dual Temperature–Salinity Stress Response in “Shuike No. 1”, a Pioneering Rainbow Trout Strain Bred in China
Source: Biology (Basel). 2025 Jan 10;14(1):49. doi: 10.3390/biology14010049 (PMC11761190; doi:10.3390/biology14010049)
Supplement: Supplementary file 1 [file biology-14-00049-s001.zip]

Archive with 8 entries (8 files):
- Figure S1.tif
- Figure S2.tif
- Figure S3.tif
- Figure S4.tif
- Figure S5.tif
- Figure S6.tif
- Figure S7.tif
- Table S1-7.xlsx
