# Supplementary material for: Transcriptomic Insights into Dual Temperature–Salinity Stress Response in “Shuike No. 1”, a Pioneering Rainbow Trout Strain Bred in China
Source: Biology (Basel). 2025 Jan 10;14(1):49. doi: 10.3390/biology14010049 (PMC11761190; doi:10.3390/biology14010049)
Supplement: Supplementary file 1 [file biology-14-00049-s001.zip › Table S1-7.xlsx]

## Sheet: Table S1
Table S1. Gene-specific primers for qRT-PCR validation experiment.
Gene ID	Gene name	Primers
LOC110528325	peptidyl-prolyl cis-trans isomerase FKBP5a (fkbp5a)	F: GGACAAGGTAGCAGTGCACTAC
		R: CATGCACACCTCTCCTCTCTG
LOC110494097	peptidyl-prolyl cis-trans isomerase FKBP5b (fkbp5b)	F: CACCGATAAGGACCAGTCCATG
		R: GTTTGCCAGTGTAGTGTACTGCTAC
klf9	Kruppel-like factor 9 (klf9)	F: GGACTTTGTTAATGGTGGCGATG
		R: CGTTAACCATGCTGTTGGCATC
calr	calreticulin (calr)	F: TGATGCCTGTATTGGTCGCATC
		R: CCATCGGCTTTTCCATGCATC
plod1a	procollagen-lysine, 2-oxoglutarate 5-dioxygenase 1a (plod1a)	F: AGATGGCTTCAGGCGTTTCATG
		R: ACCAGCTTTAAGAAGGCGCAC
hyou1	hypoxia up-regulated 1 (hyou1)	F: GACGACCAAATCTTCACCGAAGTG
		R: GCAGAGACAGCTTGGACTCTATGTC
hspa8b	heat shock protein family A member 8b (hspa8b)	F: ACCTACTCCTGTGTGGGTGTG
		R: TCTGTGTCTGTGAAGGCGAC
grp94	94 kD glucose-regulated protein (grp94)	F: GCATTCGCATCTGTGAGAGCAG
		R: CTTTGATCTGAGCTGCGTTCAG
smoc1	SPARC related modular calcium binding 1 (smoc1)	F: GAGGATTGACCAGCTTCCAGTAG
		R: CTCGTTGCATTCTGGGATGAAGATG
golga4	golgin A4 (golga4)	F: AGGTACAGGAGCTTGAAGAGCTAG
		R: AGCAGCCTTCTGGTCCTCTAG
LOC100301728	retention in endoplasmic reticulum 1 homolog (rer1)	F: GACAGTGTTGGTGAATCAATCCATG
		R: GATGGCCGTTAGCGAAAGTGTG
LOC110509980	syntaxin-5 (stx5)	F: ATGCCAGCAACTTCGGTAACTC
		R: GGATGTACGAGTCCTGTTCATTGAC
β-actin	-	F: GATGGGCCAGAAAGACAGCTAC
		R: TCGTCCCAGTTGGTGACGATG

## Sheet: Table S2
Table S2. Statistics of RNA-seq datasets from three tissues of rainbow trout "Shuike No. 1" (SK) at four different culture conditions.
Sample ID	Raw reads	Clean reads	Length	Q20 (%)	Q30 (%)	GC (%)	Mapped ratio (%)
FG1	39693660	37840880	150	98.374	95.4697	50.0153	90.75
FG2	40270078	38469526	150	98.2875	95.4476	48.7415	89.81
FG3	40482090	38857364	150	98.2481	95.3302	48.7569	90.14
FG4	43485184	41636386	150	98.3276	95.4828	49.1107	91.3
FG5	41117538	39261022	150	98.5184	95.8749	48.7901	89.93
FG6	41283456	39401996	150	98.4073	95.5913	48.7697	90.3
FI1	39989458	38164030	150	98.3866	95.6185	49.0883	91.06
FI2	39792956	37795722	150	98.4108	95.6334	48.7318	90.71
FI3	40004212	37992840	150	98.3248	95.3877	49.0958	90.7
FI4	42349872	40738042	150	98.5388	95.9305	48.9182	91.03
FI5	39812334	38189140	150	98.3282	95.3437	48.6437	90.78
FI6	40015966	38232190	150	98.5045	95.8261	48.837	90.69
FL1	41065508	39428804	150	98.5024	95.8243	49.7341	91.42
FL2	40478280	38966144	150	98.5613	95.8945	50.075	92.89
FL3	41436080	39703184	150	98.6033	96.0295	49.7004	91.93
FL4	40522238	38673652	150	98.6116	96.0745	50.1882	91.96
FL5	42583224	40666852	150	98.6067	96.0166	49.9145	92.5
FL6	40697604	38744058	150	98.6244	96.0774	50.0614	93.01
SG1	40165936	37881488	150	98.3187	95.5441	49.1728	90.92
SG2	40226638	37998140	150	98.2978	95.4928	49.0535	90.33
SG3	40257028	38183518	150	98.318	95.4965	48.982	90.7
SG4	40667370	38770880	150	98.3351	95.507	48.9037	89.85
SG5	41008240	39165082	150	98.341	95.5666	49.0116	91.32
SG6	40304112	38558778	150	98.3363	95.5645	49.0982	90.98
SI1	43786552	41607276	150	98.5038	95.9718	49.0036	91.16
SI2	40113866	38391040	150	98.3292	95.4786	48.9727	89.47
SI3	40466970	38905740	150	98.4091	95.6412	49.1592	91.2
SI4	40368254	38878284	150	98.3432	95.576	49.0926	91.41
SI5	40247284	38662392	150	98.3441	95.5563	48.6539	91.04
SI6	40342002	38698180	150	98.3941	95.656	48.623	90.61
SL1	40591596	38575744	150	98.4855	95.8704	50.7327	91.41
SL2	40491598	38269006	150	98.42	95.6302	49.7437	91.52
SL3	40181816	38494916	150	98.498	95.8902	49.9793	92.91
SL4	40421472	38755884	150	98.4727	95.8125	50.1676	92.27
SL5	40291796	38662812	150	98.4588	95.8111	50.0098	91.95
SL6	40556200	38758518	150	98.3548	95.496	49.789	91.9
TG1	40616980	38843558	150	98.3142	95.5227	48.2784	90.58
TG2	41263446	39318462	150	98.3453	95.575	48.7849	89.85
TG3	40265348	38427810	150	98.3823	95.6912	48.7122	89.9
TG4	41209326	39359346	150	98.3511	95.5372	48.9041	90.73
TG5	40127634	38198202	150	98.3071	95.4813	48.6698	89.75
TG6	40707964	38345986	150	98.376	95.7187	48.8726	90.17
TI1	40325074	38772262	150	98.3444	95.5583	48.3359	90.91
TI2	41807510	40324916	150	98.4097	95.7254	48.441	90.47
TI3	42007612	40359196	150	98.4568	95.8905	48.7055	91.05
TI4	41965626	40146976	150	98.3302	95.4797	48.7768	91.16
TI5	40533552	38784778	150	98.2279	95.287	48.0891	89.93
TI6	40131926	38120920	150	98.308	95.4432	48.9938	90.44
TL1	40280700	38252862	150	98.4307	95.6404	49.827	91.78
TL2	40452952	38744628	150	98.4625	95.7332	50.0379	92.89
TL3	40221484	38615192	150	98.3932	95.5585	49.5952	91.9
TL4	40038114	38612132	150	98.4427	95.7941	49.88	92.42
TL5	40825388	39236178	150	98.4804	95.8593	50.0426	92.12
TL6	40560936	39018498	150	98.4895	95.8054	50.2312	93.62
DG1	41937562	40427454	150	98.265	94.843	48.6522	88.95
DG2	42319308	40857764	150	98.19	94.63	48.63	89.89
DG3	44498582	43027262	150	98.26	94.8095	48.98	89.05
DG4	58176510	56170082	150	98.48	95.46	48.6398	90.37
DG5	50901142	49163646	150	98.25	94.7908	47.7416	88.25
DG6	40249150	39086796	150	98.1233	94.432	48.3522	88.87
DI1	43022610	41658642	150	98.508	95.5658	48.4815	88.28
DI2	39186704	38173420	150	98.2772	94.8405	48.2997	86.68
DI3	43569384	42323784	150	98.1932	94.5972	48.6206	91
DI4	48785116	47344200	150	98.2849	94.8065	48.9489	90.64
DI5	43743206	42199322	150	98.3224	94.9682	48.5663	88.03
DI6	42339160	41108564	150	98.363	95.0833	48.5428	89.27
DL1	42061194	40861428	150	98.1973	94.4741	50.0627	87.3
DL2	43222752	41990286	150	98.2992	94.7958	49.8847	88.81
DL3	40685064	39376828	150	98.4308	95.1594	49.8603	89.63
DL4	44332968	42849814	150	98.3854	94.9803	49.9818	89.94
DL5	39601864	37582020	150	98.3623	94.9668	50.0043	90.93
DL6	48422644	47291206	150	98.3549	94.9265	49.6873	89.59

## Sheet: Table S3
Table S3. The number of differentially expressed genes (DEGs) under high salinity and/or high temperature stress in three tissues.
Tissue	Comparison	DEGs	Down-regulated expression	Up-regulated expression
Gill	S vs. F	561	295	266
	T vs. F	2634	864	1770
	D vs. F	5428	2790	2638
Intestine	S vs. F	290	210	80
	T vs. F	1604	572	1032
	D vs. F	4148	2039	2109
Liver	S vs. F	2482	839	1643
	T vs. F	4519	1763	2756
	D vs. F	8378	4762	3616

## Sheet: Table S4
Table S4. Common DEGs detected in all the pairwise comparisons.
Gene ID	Gene location	Gene name	Function
klf9	NC_048570.1: 19838904..19843734	Kruppel-like factor 9 (klf9)	Predicted to enable DNA-binding transcription factor activity, RNA polymerase II-specific and RNA polymerase II cis-regulatory region sequence-specific DNA binding activity.
LOC110528325	NC_048571.1: 67594742..67643116	peptidyl-prolyl cis-trans isomerase FKBP5a (fkbp5a)	Predicted to be involved in chaperone-mediated protein folding and protein peptidyl-prolyl isomerization.
LOC110494097	NC_048581.1: 54203763..54226885	peptidyl-prolyl cis-trans isomerase FKBP5b (fkbp5b)	ditto

## Sheet: Table S5
Table S5. Gene number of various modules in WGCNA for three tissues of rainbow trout (SK).
Tissue	Module ID	Module color	Gene number
Gill	0	Grey	101
	1	Turquoise	1781
	2	Blue	721
	3	Brown	562
	4	Yellow	437
	5	Green	302
	6	Red	191
	7	Black	191
	8	Pink	170
	9	Magenta	157
	10	Purple	133
	11	Greenyellow	112
	12	Tan	97
	13	Salmon	45
Intestine	0	Grey	134
	1	Turquoise	1483
	2	Blue	510
	3	Brown	451
	4	Yellow	416
	5	Green	331
	6	Red	285
	7	Black	276
	8	Pink	226
	9	Magenta	210
	10	Purple	210
	11	Greenyellow	167
	12	Tan	136
	13	Salmon	94
	14	Cyan	71
Liver	0	Grey	84
	1	Turquoise	1386
	2	Blue	1036
	3	Brown	798
	4	Yellow	792
	5	Green	422
	6	Red	386
	7	Black	53
	8	Pink	43

## Sheet: Table S6
Table S6. Hub genes associated with rainbow trout (SK) under dual stress of salinity and temperature.
Tissue	Moudle	Gene ID	Gene name	Intramode connectivity	Module membership	Gene significance	Expression trend	Possible primary function
Gill	turquoise	LOC110485929	THO complex subunit 4 (thoc4)	275.38	0.935222	0.685218	down	substance transport
		calr	calreticulin (calr)	275.636	0.949751	0.652055	up	endoplasmic reticulum (ER) function
		LOC110503595	periaxin (prx)	277.767	0.938638	0.807922	up	disease immunity
		plod1a	procollagen-lysine, 2-oxoglutarate 5-dioxygenase 1a (plod1a)	279.111	0.919813	0.603203	up	disease immunity
		LOC110527277	LanC antibiotic synthetase component C-like 1 (lancl1)	281.8	0.91486	0.630161	down	disease immunity
		LOC110528254	protein canopy homolog 2 (cnpy2)	284.582	0.950461	0.684081	up	ER function
		ubxn2a	UBX domain protein 2A (ubxn2a)	291.046	0.935618	0.680572	up	disease immunity
		LOC101268961	ERp57 (erp57)	291.382	0.946641	0.660959	up	ER function
		LOC110522444	glycerophosphocholine phosphodiesterase GPCPD1 (gpcpd1)	292.157	0.955793	0.69857	down	energy metabolism
		LOC110532192	BTB/POZ domain-containing protein KCTD20 (kctd20)	292.434	0.950321	0.735218	up	substance transport
		LOC118964320	uncharacterized LOC118964320	294.997	0.969731	0.730299	up	uncharacterized
		LOC110500099	heat shock protein 90, beta (grp94), member 1 (hsp90b1)	297.492	0.956972	0.634285	up	ER function
		LOC110500262	calumenin-A1 (calra1)	299.219	0.943175	0.617666	up	ER function
		LOC110489602	protein disulfide-isomerase A4a (pdia4a)	299.738	0.950888	0.665971	up	ER function
		creld2	cysteine-rich with EGF-like domains 2 (creld2)	299.918	0.96336	0.698691	up	ER function
		LOC110521713	bromodomain testis-specific protein-like (brdtl)	302.256	0.925545	0.611036	up	spermatogenesis
		hyou1	hypoxia up-regulated 1 (hyou1)	304.879	0.953906	0.659727	up	ER function
		LOC110495882	integral membrane protein 2B (itm2b)	305.583	0.951749	0.689475	down	disease immunity
		LOC110499125	endoplasmic reticulum membrane sensor NFE2L1 (nfe2l1)	308.339	0.952799	0.688107	up	ER function
		cirbp	cold inducible RNA binding protein (cirbp)	310.927	0.959407	0.671771	down	gene expression
		LOC110536384	V-set and immunoglobulin domain-containing protein 10 (vsig10)	312.147	0.949664	0.629636	up	disease immunity
		calr3b	calreticulin 3b (calr3b)	315.038	0.966619	0.645399	up	ER function
		brdt	bromodomain, testis-specific (brdt)	315.613	0.944557	0.628921	up	spermatogenesis
		LOC110529378	protein disulfide-isomerase A6a (pdia6a)	315.645	0.966668	0.701576	up	ER function
		LOC110531744	inactive ubiquitin carboxyl-terminal hydrolase 53 (usp53)	316.895	0.94655	0.62826	up	disease immunity
		LOC110538177	peptidyl-prolyl cis-trans isomerase 10 (fkbp10)	321.002	0.969549	0.647727	down	disease immunity
		LOC110486583	serine/arginine-rich splicing factor 2 (srsf2)	322.85	0.956321	0.677876	down	gene expression
		LOC110524201	calreticulin 3a-like (calr3al)	323.563	0.967225	0.635472	up	ER function
		LOC110495070	nuclear transport factor 2 (ntf2)	332.364	0.973252	0.670676	up	substance transport
		hspa8b	heat shock protein family A (Hsp70) member 8b (hspa8b)	334.279	0.970081	0.629021	up	ER function
		grp94	94 kD glucose-regulated protein (grp94)	334.682	0.968455	0.635781	up	ER function
		LOC110522011	protein disulfide-isomerase A6b (pdia6b)	337.253	0.972567	0.657262	up	ER function
		LOC110530688	elongation factor 2 (ef2)	338.547	0.981312	0.723438	down	gene expression
		LOC110488282	T-complex protein 1 subunit gamma (cct3）	345.382	0.973479	0.610004	up	ER function
	green	cmdg	malate dehydrogenase, cytoplasmic (cmdg)	40.2286	0.894647	0.805803	down	energy metabolism
		LOC118940401	uncharacterized LOC118940401	40.5795	0.887214	0.86524	down	uncharacterized
		foxi3b	forkhead box I3b (foxi3b)	41.0455	0.890724	0.910609	down	gene expression
		LOC110535107	succinyl-CoA:3-ketoacid coenzyme A transferase 1, mitochondrial (scot1)	41.0664	0.901276	0.892218	down	energy metabolism
		LOC110489110	isocitrate dehydrogenase (NADP(+)) 2 (idh2)	42.6471	0.894709	0.936063	down	energy metabolism
		LOC110485609	aspartate aminotransferase, cytoplasmic (caa)	43.9399	0.924694	0.790395	down	disease immunity
		LOC110533990	EH domain-containing protein 1 (ehdp1a)	43.9527	0.919848	0.832881	down	substance transport
		LOC110528727	sodium/potassium-transporting ATPase subunit beta-233 (atp1b1)	44.7442	0.907082	0.752122	down	energy metabolism
		nhe3b	putative sodium hydrogen exchanger 3b (nhe3b)	44.8565	0.921132	0.894236	down	energy metabolism
		LOC110503629	tumor necrosis factor alpha-induced protein 2 (tnfaip2)	44.8741	0.925378	0.84672	down	disease immunity
		LOC110509982	EH domain-containing protein 1 (ehdp1b)	47.8236	0.918796	0.898953	down	substance transport
		LOC110490189	L-lactate dehydrogenase B chain (ldhb)	48.5632	0.9194	0.883386	down	energy metabolism
		LOC110500267	phosphate carrier protein, mitochondrial (mpcp)	49.0004	0.927974	0.89236	down	substance transport
		LOC110527208	sodium/potassium-transporting ATPase subunit beta-233 (atp1b2)	50.7062	0.939399	0.813806	down	energy metabolism
Intestine	black	LOC110533616	protein FAM114A2 (fam114a2)	45.9207	0.531913	0.657973	up	spermatogenesis
		LOC110521225	eukaryotic translation initiation factor 3 subunit J-A (eif3j)	50.0562	0.733745	0.644358	up	gene expression
		LOC110486393	von Willebrand factor C domain-containing protein 2-like (vwc2l)	50.9476	0.633143	0.547196	up	disease immunity
		agt	angiotensinogen (agt)	56.5368	0.635406	0.510819	up	disease immunity
		LOC110489499	C-type lectin domain family 4 member E (clec4e)	62.9242	0.683075	0.565304	up	disease immunity
		ckba	creatine kinase, brain a (ckba)	64.5092	0.564766	0.56852	down	energy metabolism
		dpm2	dolichyl-phosphate mannosyltransferase subunit 2, regulatory (dpm2)	65.1995	0.597378	0.681879	up	ER function
		ttc14	tetratricopeptide repeat domain 14 (ttc14)	65.3639	0.706002	0.592301	up	ER function
		LOC110485160	heat shock 70 kDa protein b1 (hsp70b1)	67.2204	0.579561	0.520535	up	ER function
	greenyellow	LOC110508925	plasmalemma vesicle-associated protein (plvap)	28.0963	0.624489	0.589749	up	disease immunity
		smoc1	SPARC related modular calcium binding 1 (smoc1)	29.3056	0.705177	0.639964	up	maintenance of tissue homeostasis
		plvapa	plasmalemma vesicle associated protein a (plvapa)	34.2087	0.579616	0.554498	up	disease immunity
Liver	brown	golga4	golgin A4 (golga4)	173.656	0.944839	0.676192	up	substance transport
	turquoise	LOC110505424	UDP-glucose 4-epimerase (gale)	309.781	0.939052	0.612977	up	energy metabolism
		arf1	ADP-ribosylation factor 1 (arf1)	311.825	0.934575	0.608816	up	substance transport
		LOC110531266	transmembrane 9 superfamily member 4 (tm9sf4)	313.377	0.940226	0.630029	up	substance transport
		LOC100301728	retention in endoplasmic reticulum 1 homolog (rer1)	318.062	0.939605	0.659414	up	ER function
		LOC110509980	syntaxin-5 (stx5)	322.772	0.938839	0.618002	up	substance transport
		LOC110508503	coatomer subunit alpha (copa)	324.6	0.941236	0.639366	up	substance transport
	yellow	LOC118946617	18S ribosomal RNA	344.031	0.995674	0.863278	down	gene expression
		LOC118949599	18S ribosomal RNA	344.084	0.995938	0.862267	down	gene expression
		LOC118947838	18S ribosomal RNA	344.085	0.994295	0.84484	down	gene expression
		LOC118948681	18S ribosomal RNA	344.151	0.994994	0.861739	down	gene expression
		LOC118946598	18S ribosomal RNA	344.28	0.992819	0.836928	down	gene expression
		LOC118950595	18S ribosomal RNA	344.329	0.994355	0.854271	down	gene expression
		LOC118951997	18S ribosomal RNA	344.355	0.993473	0.848099	down	gene expression
		LOC118946628	18S ribosomal RNA	344.383	0.994821	0.85805	down	gene expression
		LOC118955581	18S ribosomal RNA	344.406	0.995273	0.850602	down	gene expression
		LOC118946605	18S ribosomal RNA	344.428	0.995442	0.859582	down	gene expression
		LOC118949601	18S ribosomal RNA	344.439	0.995322	0.863596	down	gene expression
		LOC118951998	18S ribosomal RNA	344.449	0.994622	0.859958	down	gene expression
		LOC118960580	18S ribosomal RNA	344.471	0.993362	0.84778	down	gene expression
		LOC118960588	18S ribosomal RNA	344.503	0.992699	0.840845	down	gene expression
		LOC118950591	18S ribosomal RNA	344.505	0.993293	0.851428	down	gene expression
		LOC118946621	18S ribosomal RNA	344.509	0.994564	0.858599	down	gene expression
		LOC118952002	18S ribosomal RNA	344.524	0.990908	0.834447	down	gene expression
		LOC118948676	18S ribosomal RNA	344.579	0.995476	0.864435	down	gene expression
		LOC118955580	18S ribosomal RNA	344.638	0.994563	0.846959	down	gene expression
		LOC118949595	18S ribosomal RNA	344.665	0.996071	0.851556	down	gene expression
		LOC118946603	18S ribosomal RNA	344.714	0.991841	0.842399	down	gene expression
		LOC118946633	18S ribosomal RNA	344.743	0.995216	0.856556	down	gene expression
		LOC118946640	18S ribosomal RNA	344.865	0.993526	0.84713	down	gene expression
		LOC118946608	18S ribosomal RNA	344.919	0.995451	0.853377	down	gene expression
		LOC118946614	18S ribosomal RNA	344.968	0.994528	0.858624	down	gene expression
		LOC118950592	18S ribosomal RNA	344.985	0.9965	0.852284	down	gene expression
		LOC118946615	18S ribosomal RNA	345.029	0.993985	0.854672	down	gene expression
		LOC118946606	18S ribosomal RNA	345.064	0.994787	0.849854	down	gene expression
		LOC118946613	18S ribosomal RNA	345.187	0.995236	0.859119	down	gene expression
		LOC118946660	18S ribosomal RNA	345.303	0.994897	0.861753	down	gene expression
		LOC118946637	18S ribosomal RNA	345.407	0.993754	0.856316	down	gene expression
		LOC118948688	18S ribosomal RNA	345.496	0.995909	0.865779	down	gene expression
		LOC118960579	18S ribosomal RNA	345.55	0.993273	0.840478	down	gene expression
		LOC118958332	18S ribosomal RNA	345.596	0.991146	0.834575	down	gene expression
		LOC118946619	18S ribosomal RNA	345.658	0.994802	0.857024	down	gene expression
		LOC118955584	18S ribosomal RNA	345.732	0.992405	0.842755	down	gene expression
		LOC118955583	18S ribosomal RNA	346.215	0.994714	0.846901	down	gene expression
		LOC118947843	18S ribosomal RNA	346.386	0.996148	0.858826	down	gene expression
		LOC118950590	18S ribosomal RNA	346.533	0.994851	0.851803	down	gene expression

## Sheet: Table S7
Table S7. Hub genes were significantly enriched GO terms and KEGG pathways.
Functional enrichment type	ID	Description
KEGG pathway	ko04141	Protein processing in endoplasmic reticulum
	ko03040	Spliceosome
	ko04145	Phagosome
	ko00270	Cysteine and methionine metabolism
	ko01200	Carbon metabolism
	ko04260	Cardiac muscle contraction
	ko00620	Pyruvate metabolism
	ko00020	Citrate cycle (TCA cycle)
	ko00010	Glycolysis / Gluconeogenesis
	ko00280	Valine, leucine and isoleucine degradation
	ko00480	Glutathione metabolism
	ko00640	Propanoate metabolism
	ko01210	2-Oxocarboxylic acid metabolism
	ko01230	Biosynthesis of amino acids
	ko01250	Biosynthesis of nucleotide sugars
GO term	GO:0005737	cytoplasm
	GO:0005622	intracellular anatomical structure
	GO:0043226	organelle
	GO:0043227	membrane-bounded organelle
	GO:0043229	intracellular organelle
	GO:0043231	intracellular membrane-bounded organelle
	GO:0051179	localization
	GO:0003824	catalytic activity
	GO:0005215	transporter activity
	GO:0006810	transport
	GO:0008104	protein localization
	GO:0008324	monoatomic cation transmembrane transporter activity
	GO:0012505	endomembrane system
	GO:0015031	protein transport
	GO:0015078	proton transmembrane transporter activity
	GO:0015318	inorganic molecular entity transmembrane transporter activity
	GO:0022804	active transmembrane transporter activity
	GO:0022853	active monoatomic ion transmembrane transporter activity
	GO:0022857	transmembrane transporter activity
	GO:0022890	inorganic cation transmembrane transporter activity
	GO:0033036	macromolecule localization
	GO:0044183	protein folding chaperone
	GO:0045184	establishment of protein localization
	GO:0051234	establishment of localization
	GO:0051641	cellular localization
	GO:0070727	cellular macromolecule localization
	GO:0071702	organic substance transport
	GO:0071705	nitrogen compound transport
	GO:0140657	ATP-dependent activity
	GO:0140662	ATP-dependent protein folding chaperone
